# Supplementary material for: Influence of Mechanical Fatigue at Different States of Charge on Pouch-Type Li-Ion Batteries
Source: Materials (Basel). 2022 Aug 12;15(16):5557. doi: 10.3390/ma15165557 (PMC9413291; doi:10.3390/ma15165557)
Supplement: Supplementary file 1 [file materials-15-05557-s001.zip]

Archive with 1 entries (1 files):
- materials-1795479-supplementary.pdf
